# Supplementary material for: Comparative Analysis of Cyclization Techniques in Stapled Peptides: Structural Insights into Protein–Protein Interactions in a SARS-CoV-2 Spike RBD/hACE2 Model System
Source: Int J Mol Sci. 2023 Dec 21;25(1):166. doi: 10.3390/ijms25010166 (PMC10778704; doi:10.3390/ijms25010166)
Supplement: Supplementary file 1 [file ijms-25-00166-s001.zip]

Archive with 1 entries (1 files):
- ijms-2752679-supplementary.pdf
